# Supplementary material for: Crosstalk Between Wnt/β-Catenin and Hedgehog Supports Gli1+ Lineage Osteogenesis in Cranial Sutures
Source: Int J Mol Sci. 2025 Apr 9;26(8):3508. doi: 10.3390/ijms26083508 (PMC12026649; doi:10.3390/ijms26083508)
Supplement: Supplementary file 1 [file ijms-26-03508-s001.zip]

Archive with 1 entries (1 files):
- ijms-3479071-supplementary.pdf
